# Supplementary material for: Assessing knowledge, attitudes, and practices toward sexually transmitted infections among Baghdad undergraduate students for research-guided sexual health education
Source: Front Public Health. 2023 Feb 16;11:1017300. doi: 10.3389/fpubh.2023.1017300 (PMC9980901; doi:10.3389/fpubh.2023.1017300)
Supplement: Supplementary file 1 [file Presentation_1.zip]

Archive with 4 entries (4 files):
- Appendix A. Research questionnnaire.pdf
- Appendix B. Knowledge supplementary materials.docx
- Appendix C. Attitudes supplementary materials.docx
- Appendix D. Practices supplementary materials.docx
